# Supplementary material for: GABA(A) Receptor Activation Drives GABARAP–Nix Mediated Autophagy to Radiation-Sensitize Primary and Brain-Metastatic Lung Adenocarcinoma Tumors
Source: Cancers (Basel). 2024 Sep 15;16(18):3167. doi: 10.3390/cancers16183167 (PMC11430345; doi:10.3390/cancers16183167)
Supplement: Supplementary file 1 [file cancers-16-03167-s001.zip]

Archive with 2 entries (2 files):
- cancers-3094271-supplementary-2nd.pdf
- V1_Videography of mice experiments with time point_final.pptx
